# Supplementary material for: Microplastic Categories Distinctively Impact Wastewater Bacterial Taxonomic Composition and Antimicrobial Resistance Genes
Source: Microorganisms. 2025 Jan 24;13(2):260. doi: 10.3390/microorganisms13020260 (PMC11857732; doi:10.3390/microorganisms13020260)
Supplement: Supplementary file 1 [file microorganisms-13-00260-s001.zip]

Archive with 1 entries (1 files):
- microorganisms-3363520-supplementary.pdf
